# Supplementary material for: Anticipating the Direction of Soccer Penalty Shots Depends on the Speed and Technique of the Kick
Source: Sports (Basel). 2018 Jul 29;6(3):73. doi: 10.3390/sports6030073 (PMC6162804; doi:10.3390/sports6030073)
Supplement: Supplementary file 1 [file sports-06-00073-s001.zip]

Archive with 7 entries (7 files):
- Hunter et al - video - Sports - Supplementary Figure 1.png
- S0.mp4
- S1.mp4
- S2.mp4
- S3.mp4
- S4.mp4
- Sports-330385-SI-revise.docx
